# Supplementary material for: Blastocystis prevalence and subtypes in autochthonous and immigrant patients in a referral centre for parasitic infections in Italy
Source: PLoS One. 2019 Jan 7;14(1):e0210171. doi: 10.1371/journal.pone.0210171 (PMC6322732; doi:10.1371/journal.pone.0210171)
Supplement: S1 Table — Fully anonymized data are reported for all the subjects included in the analysis. (XLS) [file pone.0210171.s002.xls]

## Sheet: Foglio1
patient	gender	age	Age group	Nationality	Nationality number	Other parasites	Parasite name	Parasite group	e.d	d.f	sch	ss	h.n	g	e.h	Subtypes	Subtype combination group	Subtype 1	Subtype 2	Subtype 3	Subtype 4
1	0	27	3	Asian	3	1	3	2	0	1	0	0	0	0	0	1,3	6	1	0	1	0
2	0	28	3	African	2	0	1	1	0	0	0	0	0	0	0	3	3	0	0	1	0
3	0	8	1	Italian	1	1	3	2	0	1	0	0	0	0	0	1	1	1	0	0	0
4	0	8	1	Italian	1	1	3	2	0	1	0	0	0	0	0	1	1	1	0	0	0
5	0	12	2	African	2	1	6	3	0	0	1	0	0	0	0	1,2,3,4	14	1	1	1	1
6	0	18	2	Asian	3	0	1	1	0	0	0	0	0	0	0	3	3	0	0	1	0
7	0	15	2	African	2	0	1	1	0	0	0	0	0	0	0	1,3	6	1	0	1	0
8	0	20	3	African	2	0	1	1	0	0	0	0	0	0	0	1,3	6	1	0	1	0
9	0	35	4	Asian	3	1	2	2	1	0	0	0	0	0	0	1	1	1	0	0	0
10	0	17	2	Asian	3	0	1	1	0	0	0	0	0	0	0	1,2,3	11	1	1	1	0
11	0	20	3	African	2	0	1	1	0	0	0	0	0	0	0	2	2	0	1	0	0
12	1	43	4	American	4	0	1	1	0	0	0	0	0	0	0	1,2,3	11	1	1	1	0
13	0	10	2	African	2	1	12	4	0	1	0	1	0	0	0	2	2	0	1	0	0
14	0	14	2	African	2	1	13	2	0	1	0	0	0	1	0	1,3	6	1	0	1	0
15	0	30	4	African	2	1	3	2	0	1	0	0	0	0	0	1	1	1	0	0	0
16	0	28	3	African	2	0	1	1	0	0	0	0	0	0	0	3,4	10	0	0	1	1
17	0	44	6	African	2	1	4	3	0	0	0	1	0	0	0	3	3	0	0	1	0
18	0	44	6	African	2	0	1	1	0	0	0	0	0	0	0	3	3	0	0	1	0
19	1	46	5	Italian	1	0	1	1	0	0	0	0	0	0	0	1	1	1	0	0	0
20	0	19	2	African	2	1	6	3	0	0	1	0	0	0	0	1	1	1	0	0	0
21	1	40	5	Italian	1	0	1	1	0	0	0	0	0	0	0	1,3	6	1	0	1	0
22	0	56	6	Italian	1	0	1	1	0	0	0	0	0	0	0	1,3	6	1	0	1	0
23	0	56	6	Italian	1	1	2	2	1	0	0	0	0	0	0	1	1	1	0	0	0
24	0	42	5	Italian	1	1	3	2	0	1	0	0	0	0	0	3	3	0	0	1	0
25	1	69	6	Italian	1	0	1	1	0	0	0	0	0	0	0	4	4	0	0	0	1
26	0	57	6	Italian	1	1	3	2	0	1	0	0	0	0	0	2	2	0	1	0	0
27	0	52	6	African	2	1	4	3	0	0	0	1	0	0	0	1,3	6	1	0	1	0
28	1	25	3	Italian	1	0	1	1	0	0	0	0	0	0	0	4	4	0	0	0	1
29	0	60	6	Italian	1	0	1	1	0	0	0	0	0	0	0	4	4	0	0	0	1
30	0	45	5	Italian	1	1	2	2	1	0	0	0	0	0	0	3	3	0	0	1	0
31	1	51	6	Italian	1	0	1	1	0	0	0	0	0	0	0	3	3	0	0	1	0
32	0	64	6	Italian	1	0	1	1	0	0	0	0	0	0	0	1,3	6	1	0	1	0
33	1	25	3	Italian	1	0	1	1	0	0	0	0	0	0	0	2	2	0	1	0	0
34	0	25	3	Italian	1	0	1	1	0	0	0	0	0	0	0	2	2	0	1	0	0
35	1	43	5	African	2	0	1	1	0	0	0	0	0	0	0	1,2,3	11	1	1	1	0
36	0	18	2	African	2	0	1	1	0	0	0	0	0	0	0	1,3	6	1	0	1	0
37	1	42	5	American	4	1	9	2	1	1	0	0	0	0	0	3	3	0	0	1	0
38	1	16	2	Italian	1	0	1	1	0	0	0	0	0	0	0	1,3	6	1	0	1	0
39	1	3	1	Italian	1	0	1	1	0	0	0	0	0	0	0	1,3,4	12	1	0	1	1
40	1	61	6	Italian	1	0	1	1	0	0	0	0	0	0	0	2	2	0	1	0	0
41	1	35	4	African	2	0	1	1	0	0	0	0	0	0	0	3	3	0	0	1	0
42	0	56	6	Italian	1	0	1	1	0	0	0	0	0	0	0	3,4	10	0	0	1	1
43	1	39	4	Italian	1	0	1	1	0	0	0	0	0	0	0	1	1	1	0	0	0
44	1	31	4	Italian	1	0	1	1	0	0	0	0	0	0	0	3	3	0	0	1	0
45	0	39	5	Italian	1	1	9	2	1	1	0	0	0	0	0	2	2	0	1	0	0
46	0	27	3	African	2	0	1	1	0	0	0	0	0	0	0	1	1	1	0	0	0
47	0	19	2	African	2	1	3	2	0	1	0	0	0	0	0	2,3,4	13	0	1	1	1
48	0	43	5	Italian	1	1	4	3	0	0	0	1	0	0	0	3	3	0	0	1	0
49	1	40	5	Italian	1	0	1	1	0	0	0	0	0	0	0	3	3	0	0	1	0
50	0	29	3	African	2	0	1	1	0	0	0	0	0	0	0	1,3	6	1	0	1	0
51	1	41	5	Italian	1	1	3	2	0	1	0	0	0	0	0	1,3	6	1	0	1	0
52	1	51	6	Italian	1	0	1	1	0	0	0	0	0	0	0	3	3	0	0	1	0
53	0	18	2	African	2	1	6	3	0	0	1	0	0	0	0	1,4	7	1	0	0	1
54	0	18	2	African	2	0	1	1	0	0	0	0	0	0	0	1	1	1	0	0	0
55	1	67	6	African	2	1	6	3	0	0	1	0	0	0	0	1,3	6	1	0	1	0
56	1	4	1	Asian	3	1	13	2	0	1	0	0	0	1	0	1	1	1	0	0	0
57	0	29	4	African	2	0	1	1	0	0	0	0	0	0	0	2,4	9	0	1	0	1
58	1	31	4	Italian	1	0	1	1	0	0	0	0	0	0	0	3	3	0	0	1	0
59	1	55	6	American	4	0	1	1	0	0	0	0	0	0	0	3	3	0	0	1	0
60	1	51	6	Italian	1	1	5	2	0	0	0	0	0	1	0	3	3	0	0	1	0
61	0	54	6	Italian	1	0	1	1	0	0	0	0	0	0	0	3	3	0	0	1	0
62	0	5	1	African	2	0	1	1	0	0	0	0	0	0	0	1	1	1	0	0	0
63	0	54	6	Italian	1	0	1	1	0	0	0	0	0	0	0	3	3	0	0	1	0
64	0	49	6	American	4	1	3	2	0	1	0	0	0	0	0	1	1	1	0	0	0
65	0	36	4	African	2	0	1	1	0	0	0	0	0	0	0	1	1	1	0	0	0
66	1	56	6	Italian	1	0	1	1	0	0	0	0	0	0	0	4	4	0	0	0	1
67	0	49	6	Italian	1	1	2	2	1	0	0	0	0	0	0	3	3	0	0	1	0
68	0	8	1	European	5	1	3	2	0	1	0	0	0	0	0	3	3	0	0	1	0
69	0	43	5	Italian	1	0	1	1	0	0	0	0	0	0	0	3	3	0	0	1	0
70	0	74	6	Italian	1	0	1	1	0	0	0	0	0	0	0	1	1	1	0	0	0
71	0	64	6	Italian	1	1	2	2	1	0	0	0	0	0	0	1,3	6	1	0	1	0
72	1	70	6	Italian	1	0	1	1	0	0	0	0	0	0	0	1,3,4	12	1	0	1	1
73	1	70	6	Italian	1	1	3	2	0	1	0	0	0	0	0	1	1	1	0	0	0
74	1	71	6	Italian	1	1	3	2	0	1	0	0	0	0	0	1	1	1	0	0	0
75	1	32	4	Italian	1	0	1	1	0	0	0	0	0	0	0	1,3	6	1	0	1	0
76	1	67	6	Italian	1	0	1	1	0	0	0	0	0	0	0	1	1	1	0	0	0
77	0	9	1	American	4	1	16	4	0	1	0	0	1	0	0	1,3	6	1	0	1	0
78	0	47	5	Italian	1	0	1	1	0	0	0	0	0	0	0	1,3	6	1	0	1	0
79	0	88	6	Italian	1	0	1	1	0	0	0	0	0	0	0	1,3,4	12	1	0	1	1
80	1	66	6	Italian	1	0	1	1	0	0	0	0	0	0	0	3	3	0	0	1	0
81	0	64	6	Italian	1	1	3	2	0	1	0	0	0	0	0	1	1	1	0	0	0
82	1	58	6	Italian	3	1	4	3	0	0	0	1	0	0	0	1,3	6	1	0	1	0
83	0	29	3	African	2	1	5	2	0	0	0	0	0	1	0	1	1	1	0	0	0
84	0	35	4	African	2	0	1	1	0	0	0	0	0	0	0	1,3	6	1	0	1	0
85	1	24	3	European	5	0	1	1	0	0	0	0	0	0	0	3	3	0	0	1	0
86	0	27	3	Asian	3	1	3	2	0	1	0	0	0	0	0	3	3	0	0	1	0
87	1	49	5	African	2	0	1	1	0	0	0	0	0	0	0	4	4	0	0	0	1
88	0	15	2	African	2	0	1	1	0	0	0	0	0	0	0	1	1	1	0	0	0
89	0	18	2	African	2	1	2	2	1	0	0	0	0	0	0	1	1	1	0	0	0
90	0	17	2	African	2	1	9	2	1	1	0	0	0	0	0	1	1	1	0	0	0
91	0	25	3	Asian	3	1	4	3	0	0	0	1	0	0	0	1,3,4	12	1	0	1	1
92	0	25	3	African	2	1	10	4	1	0	0	1	0	0	0	1	1	1	0	0	0
93	0	18	2	Asian	3	1	4	3	0	0	0	1	0	0	0	3,4	10	0	0	1	1
94	1	43	5	Asian	3	1	12	4	0	1	0	1	0	0	0	1,3	6	1	0	1	0
95	0	30	4	African	2	1	2	2	1	0	0	0	0	0	0	1	1	1	0	0	0
96	0	23	3	African	2	0	1	1	0	0	0	0	0	0	0	1	1	1	0	0	0
97	0	22	3	African	2	0	1	1	0	0	0	0	0	0	0	1,2	5	1	1	0	0
98	0	23	3	African	2	0	1	1	0	0	0	0	0	0	0	1,3	6	0	0	1	0
99	0	19	2	African	2	1	6	3	0	0	1	0	0	0	0	1,3,4	12	1	0	1	1
100	0	48	5	African	2	0	1	1	0	0	0	0	0	0	0	3	3	0	0	1	0
101	1	8	1	European	5	1	3	2	0	1	0	0	0	0	0	2	2	0	1	0	0
102	0	39	5	European	5	1	3	2	0	1	0	0	0	0	0	2	2	0	1	0	0
103	1	47	6	American	4	0	1	1	0	0	0	0	0	0	0	3	3	0	0	1	0
104	1	28	3	African	2	1	7	2	0	0	0	0	0	0	1	1,2	5	1	1	0	0
105	1	33	4	American	4	1	3	2	0	1	0	0	0	0	0	2	2	0	1	0	0
106	0	69	6	Italian	1	0	1	1	0	0	0	0	0	0	0	2,3	8	0	1	1	0
107	0	27	3	European	5	0	1	1	0	0	0	0	0	0	0	2,3,4	13	0	1	1	1
108	1	10	2	Italian	1	1	3	2	0	1	0	0	0	0	0	4	4	0	0	0	1
109	1	34	4	Italian	1	0	1	1	0	0	0	0	0	0	0	1	1	1	0	0	0
110	0	22	3	African	2	1	10	4	1	0	0	1	0	0	0	3	3	0	0	1	0
111	0	56	6	American	4	1	4	3	0	0	0	1	0	0	0	1	1	1	0	0	0
112	0	8	1	Asian	3	1	3	2	0	1	0	0	0	0	0	1,3	6	1	0	1	0
113	0	24	3	Italian	1	1	2	2	1	0	0	0	0	0	0	1	1	1	0	0	0
114	1	4	1	Asian	3	1	17	4	0	0	0	0	1	1	0	1	1	1	0	0	0
115	0	7	1	American	4	1	3	2	0	1	0	0	0	0	0	1	1	1	0	0	0
116	0	36	4	African	2	0	1	1	0	0	0	0	0	0	0	2,3	8	0	1	1	0
117	0	13	2	Asian	3	1	14	2	0	1	0	0	0	0	1	1	1	1	0	0	0
118	1	39	4	European	5	0	1	1	0	0	0	0	0	0	0	1,3,4	12	1	0	1	1
119	0	30	4	African	2	1	8	3	0	0	0	0	1	0	0	1	1	1	0	0	0
120	0	24	3	Asian	3	0	1	1	0	0	0	0	0	0	0	1,2,3	11	1	1	1	0
121	0	35	4	African	2	1	2	2	1	0	0	0	0	0	0	3	3	0	0	1	0
122	0	43	6	Italian	1	0	1	1	0	0	0	0	0	0	0	1	1	1	0	0	0
123	0	44	5	American	4	1	4	3	0	0	0	1	0	0	0	1,3	6	1	0	1	0
124	1	27	3	Italian	1	0	1	1	0	0	0	0	0	0	0	1,3,4	12	1	0	1	1
125	1	2	1	American	4	1	19	2	1	1	0	0	0	1	0	3	3	0	0	1	0
126	0	80	6	Italian	1	0	1	1	0	0	0	0	0	0	0	1	1	1	0	0	0
127	1	3	1	African	2	1	11	2	1	0	0	0	0	1	0	1	1	1	0	0	0
128	1	40	6	African	2	1	3	2	0	1	0	0	0	0	0	1,3	6	1	0	1	0
129	1	42	5	African	2	0	1	1	0	0	0	0	0	0	0	1	1	1	0	0	0
130	0	3	1	African	2	1	5	2	0	0	0	0	0	1	0	1,3	6	1	0	1	0
131	0	61	6	Italian	1	1	3	2	0	1	0	0	0	0	0	2	2	0	1	0	0
132	1	34	4	African	2	1	2	2	1	0	0	0	0	0	0	3	3	0	0	1	0
133	1	46	5	African	2	0	1	1	0	0	0	0	0	0	0	2	2	0	1	0	0
134	1	31	4	African	2	0	1	1	0	0	0	0	0	0	0	3	3	0	0	1	0
135	0	25	3	Asian	3	1	18	4	1	1	0	1	0	0	0	1,3	6	1	0	1	0
136	1	49	6	Italian	1	0	1	1	0	0	0	0	0	0	0	1,2	5	1	1	0	0
137	0	37	4	African	2	0	1	1	0	0	0	0	0	0	0	3	3	0	0	1	0
138	0	20	3	African	2	0	1	1	0	0	0	0	0	0	0	3	3	0	0	1	0
139	0	25	3	African	2	1	6	3	0	0	1	0	0	0	0	3	3	0	0	1	0
140	1	5	1	Asian	3	1	3	2	0	1	0	0	0	0	0	3	3	0	0	1	0
141	1	54	6	American	4	0	1	1	0	0	0	0	0	0	0	3	3	0	0	1	0
142	1	28	3	Italian	1	0	1	1	0	0	0	0	0	0	0	2	2	0	1	0	0
143	1	44	5	Italian	1	1	3	2	0	1	0	0	0	0	0	1	1	1	0	0	0
144	1	7	1	American	4	1	8	3	0	0	0	0	1	0	0	1,3	6	1	0	1	0
145	0	66	6	Italian	1	0	1	1	0	0	0	0	0	0	0	3	3	0	0	1	0
146	0	64	6	Italian	1	1	2	2	1	0	0	0	0	0	0	1,2	5	1	1	0	0
147	0	79	6	American	4	1	4	3	0	0	0	1	0	0	0	3	3	0	0	1	0
148	1	18	2	Italian	1	0	1	1	0	0	0	0	0	0	0	1,3	6	1	0	1	0
149	0	49	6	Italian	1	1	3	2	0	1	0	0	0	0	0	1	1	1	0	0	0
150	0	59	6	Italian	1	1	3	2	0	1	0	0	0	0	0	3	3	0	0	1	0
151	1	53	6	Italian	1	0	1	1	0	0	0	0	0	0	0	4	4	0	0	0	1
152	1	37	4	Italian	1	0	1	1	0	0	0	0	0	0	0	3	3	0	0	1	0
153	0	69	6	African	2	1	2	2	1	0	0	0	0	0	0	1,2,3	11	1	1	1	0
154	0	63	6	Italian	1	0	1	1	0	0	0	0	0	0	0	1	1	1	0	0	0
155	1	57	5	Italian	1	0	1	1	0	0	0	0	0	0	0	1,3,4	12	1	0	1	1
156	0	41	5	Italian	1	0	1	1	0	0	0	0	0	0	0	2,3,4	13	0	1	1	1
157	0	49	6	Italian	1	1	2	2	1	0	0	0	0	0	0	4	4	0	0	0	1
158	0	22	3	Asian	3	0	1	1	0	0	0	0	0	0	0	3	3	0	0	1	0
159	0	35	4	Italian	1	0	1	1	0	0	0	0	0	0	0	1,2,3	11	1	1	1	0
160	0	12	2	Asian	3	1	17	4	0	0	0	0	1	1	0	3	3	0	0	1	0
161	1	46	5	Italian	1	0	1	1	0	0	0	0	0	0	0	2	2	0	1	0	0
162	1	36	4	American	4	0	1	1	0	0	0	0	0	0	0	1,3	6	1	0	1	0
163	1	38	4	American	4	0	1	1	0	0	0	0	0	0	0	1	1	1	0	0	0
164	0	21	3	American	4	0	1	1	0	0	0	0	0	0	0	1,2,3	11	1	1	1	0
165	0	48	5	Italian	1	0	1	1	0	0	0	0	0	0	0	3	3	0	0	1	0
166	1	34	4	Italian	1	1	2	2	1	0	0	0	0	0	0	2.4	9	0	1	0	1
167	0	12	2	European	5	1	3	2	0	1	0	0	0	0	0	1	1	1	0	0	0
168	0	58	6	Italian	1	0	1	1	0	0	0	0	0	0	0	2,3	8	0	1	1	0
169	0	51	6	Italian	1	1	3	2	0	1	0	0	0	0	0	2,3	8	0	1	1	0
170	1	47	5	Italian	1	0	1	1	0	0	0	0	0	0	0	1	1	1	0	0	0
171	1	59	6	Italian	1	0	1	1	0	0	0	0	0	0	0	1,3	6	1	0	1	0
172	1	51	6	American	4	0	1	1	0	0	0	0	0	0	0	3	3	0	0	1	0
173	0	18	2	African	2	0	1	1	0	0	0	0	0	0	0	1,3,4	12	1	0	1	1
174	0	31	4	African	2	0	1	1	0	0	0	0	0	0	0	3	3	0	0	1	0
175	0	17	2	African	2	1	6	3	0	0	1	0	0	0	0	3	3	0	0	1	0
176	0	23	3	African	2	1	2	2	1	0	0	0	0	0	0	2	2	0	1	0	0
177	1	38	4	Italian	1	1	3	2	0	1	0	0	0	0	0	4	4	0	0	0	1
178	0	55	6	Italian	1	1	2	2	1	0	0	0	0	0	0	1,3	6	1	0	1	0
179	0	57	6	Italian	1	1	9	2	1	1	0	0	0	0	0	1,2,3	11	1	1	1	0
180	0	48	5	Italian	1	0	1	1	0	0	0	0	0	0	0	3	3	0	0	1	0
181	1	23	3	Italian	1	0	1	1	0	0	0	0	0	0	0	1,3	6	1	0	1	0
182	1	3	1	African	2	0	1	1	0	0	0	0	0	0	0	3	3	0	0	1	0
183	0	54	6	Italian	1	0	1	1	0	0	0	0	0	0	0	2	2	0	1	0	0
184	0	66	6	Italian	1	1	2	2	1	0	0	0	0	0	0	1,3	6	1	0	1	0
185	0	46	5	Italian	1	0	1	1	0	0	0	0	0	0	0	3	3	0	0	1	0
186	0	18	2	African	2	0	1	1	0	0	0	0	0	0	0	1	1	1	0	0	0
187	1	65	6	Italian	1	0	1	1	0	0	0	0	0	0	0	1	1	1	0	0	0
188	1	66	6	Italian	1	0	1	1	0	0	0	0	0	0	0	1	1	1	0	0	0
189	0	37	4	African	2	1	2	2	1	0	0	0	0	0	0	3	3	0	0	1	0
190	0	16	2	African	2	0	1	1	0	0	0	0	0	0	0	4	4	0	0	0	1
191	0	7	1	African	2	0	1	1	0	0	0	0	0	0	0	1,3,4	12	1	0	1	1
192	0	20	3	African	2	1	2	2	1	0	0	0	0	0	0	1,2	5	1	1	0	0
193	1	62	6	American	4	1	3	2	0	1	0	0	0	0	0	3	3	0	0	1	0
194	1	80	6	Italian	1	0	1	1	0	0	0	0	0	0	0	3	3	0	0	1	0
195	0	5	1	African	2	1	3	2	0	1	0	0	0	0	0	1	1	1	0	0	0
196	1	30	4	Italian	1	0	1	1	0	0	0	0	0	0	0	1,3	6	1	0	1	0
197	1	8	1	Asian	3	1	3	2	0	1	0	0	0	0	0	3	3	0	0	1	0
198	1	9	1	African	2	1	5	2	0	0	0	0	0	1	0	1,3	6	1	0	1	0
199	1	2	1	African	2	1	5	2	0	0	0	0	0	1	0	1,3	6	1	0	1	0
200	0	19	2	African	2	1	15	3	0	1	1	0	0	0	0	1,2,3,4	14	1	1	1	1
201	1	50	6	American	4	0	1	1	0	0	0	0	0	0	0	3	3	0	0	1	0
202	0	51	6	Italian	1	1	3	2	0	1	0	0	0	0	0	4	4	0	0	0	1
203	0	52	6	Italian	1	1	3	2	0	1	0	0	0	0	0	3,4	10	0	0	1	1
204	0	22	4	African	2	0	1	1	0	0	0	0	0	0	0	3	3	0	0	1	0
205	0	73	6	Italian	1	0	1	1	0	0	0	0	0	0	0	2	2	0	1	0	0
206	0	17	2	African	2	0	1	1	0	0	0	0	0	0	0	1	1	1	0	0	0
207	0	21	3	African	2	0	1	1	0	0	0	0	0	0	0	1	1	1	0	0	0
208	0	33	4	American	4	0	1	1	0	0	0	0	0	0	0	3,4	10	0	0	1	1
209	0	52	6	American	4	0	1	1	0	0	0	0	0	0	0	3,4	10	0	0	1	1
210	1	38	5	Italian	1	0	1	1	0	0	0	0	0	0	0	3	3	0	0	1	0
211	1	42	6	American	4	0	1	1	0	0	0	0	0	0	0	1,3	6	1	0	1	0
212	0	7	1	African	2	1	3	2	0	1	0	0	0	0	0	4	4	0	0	0	1
213	0	36	4	African	2	0	1	1	0	0	0	0	0	0	0	4	4	0	0	0	1
214	0	15	2	Asian	3	0	1	1	0	0	0	0	0	0	0	1	1	1	0	0	0
215	1	31	4	African	2	1	3	2	0	1	0	0	0	0	0	3	3	0	0	1	0
216	1	70	6	Italian	1	0	1	1	0	0	0	0	0	0	0	1,3	6	1	0	1	0
217	0	12	2	American	4	1	3	2	0	1	0	0	0	0	0	4	4	0	0	0	1
218	1	8	1	American	4	1	3	2	0	1	0	0	0	0	0	1,2,3	11	1	1	1	0
219	1	33	4	African	2	1	3	2	0	1	0	0	0	0	0	3	3	0	0	1	0
220	1	33	4	African	2	1	3	2	0	1	0	0	0	0	0	3	3	0	0	1	0
221	0	28	3	Asian	3	1	2	2	1	0	0	0	0	0	0	1	1	1	0	0	0

## Sheet: Keys
Other parasites	0= Blastocystis only	1= Blastocystis and other parasites
Parasite name	1=b	2=b, e.d	3=b, d.f	4=b, ss	5=b, g	6=b, sch	7=b, e.h	8=b, h.n	9=b, e.d, d.f	10=b, e.d, ss	11=b, e.d, g	12=b, d.f, ss	13=b, d.f, g	14=b, d.f, e.h	15=b, d.f, sch	16=b, d.f, h.n	17=b, h.n, g	18=b, e.d, d.f, ss	19=b, e.d, d.f, g
Parasite group	1=only b	2=b,proto	3=b, helm	4=b,proto,helm
Age group	1=1-10	2=11-20	3=31-40	4=41-50	5= >50
Nationality number	1= italian	2= african	3= asian	4= american	5=european
Parasite acronyms
b = Blastocystis
d.f = Dientamoeba fragilis
e.d = Entamoeba dispar
e.h = Entamoeba histolitica
h.n = Hymenolepis nana
ss = Strongyloides stercoralis
g = Giardia
sch = Schistosoma spp.
